# Supplementary material for: Characterization and whole genome sequencing of closely related multidrug-resistant Salmonella enterica serovar Heidelberg isolates from imported poultry meat in the Netherlands
Source: PLoS One. 2019 Jul 22;14(7):e0219795. doi: 10.1371/journal.pone.0219795 (PMC6645675; doi:10.1371/journal.pone.0219795)
Supplement: S1 Table — The first column is the sample name used in this study, the remaining columns are data taken from the SRA archive. (XLSX) [file pone.0219795.s002.xlsx]

## Sheet: paper
Table S1. Public read data that was included in this study. The first column is the sample name used in this study, the remaining columns are data taken from the SRA archive.
Sample name	study_accession	sample_accession	secondary_sample_accession	experiment_accession	run_accession	tax_id	scientific_name	instrument_model	library_layout	fastq_ftp	fastq_galaxy	sra_ftp	sra_galaxy
Canada 11-OB2	PRJNA305824	SAMN04334637	SRS1211420	SRX1489231	SRR3028746	611	Salmonella enterica subsp. enterica serovar Heidelberg	Illumina MiSeq	PAIRED	ftp.sra.ebi.ac.uk/vol1/fastq/SRR302/006/SRR3028746/SRR3028746_1.fastq.gz;ftp.sra.ebi.ac.uk/vol1/fastq/SRR302/006/SRR3028746/SRR3028746_2.fastq.gz	ftp.sra.ebi.ac.uk/vol1/fastq/SRR302/006/SRR3028746/SRR3028746_1.fastq.gz;ftp.sra.ebi.ac.uk/vol1/fastq/SRR302/006/SRR3028746/SRR3028746_2.fastq.gz	ftp.sra.ebi.ac.uk/vol1/srr/SRR302/006/SRR3028746	ftp.sra.ebi.ac.uk/vol1/srr/SRR302/006/SRR3028746
Canada 13-OB2	PRJNA305824	SAMN04334639	SRS1211418	SRX1489233	SRR3028748	611	Salmonella enterica subsp. enterica serovar Heidelberg	Illumina MiSeq	PAIRED	ftp.sra.ebi.ac.uk/vol1/fastq/SRR302/008/SRR3028748/SRR3028748_1.fastq.gz;ftp.sra.ebi.ac.uk/vol1/fastq/SRR302/008/SRR3028748/SRR3028748_2.fastq.gz	ftp.sra.ebi.ac.uk/vol1/fastq/SRR302/008/SRR3028748/SRR3028748_1.fastq.gz;ftp.sra.ebi.ac.uk/vol1/fastq/SRR302/008/SRR3028748/SRR3028748_2.fastq.gz	ftp.sra.ebi.ac.uk/vol1/srr/SRR302/008/SRR3028748	ftp.sra.ebi.ac.uk/vol1/srr/SRR302/008/SRR3028748
Canada 14-OB2	PRJNA305824	SAMN04334640	SRS1211417	SRX1489234	SRR3028749	611	Salmonella enterica subsp. enterica serovar Heidelberg	Illumina MiSeq	PAIRED	ftp.sra.ebi.ac.uk/vol1/fastq/SRR302/009/SRR3028749/SRR3028749_1.fastq.gz;ftp.sra.ebi.ac.uk/vol1/fastq/SRR302/009/SRR3028749/SRR3028749_2.fastq.gz	ftp.sra.ebi.ac.uk/vol1/fastq/SRR302/009/SRR3028749/SRR3028749_1.fastq.gz;ftp.sra.ebi.ac.uk/vol1/fastq/SRR302/009/SRR3028749/SRR3028749_2.fastq.gz	ftp.sra.ebi.ac.uk/vol1/srr/SRR302/009/SRR3028749	ftp.sra.ebi.ac.uk/vol1/srr/SRR302/009/SRR3028749
Canada 16-OB2	PRJNA305824	SAMN04334642	SRS1211415	SRX1489236	SRR3028751	611	Salmonella enterica subsp. enterica serovar Heidelberg	Illumina MiSeq	PAIRED	ftp.sra.ebi.ac.uk/vol1/fastq/SRR302/001/SRR3028751/SRR3028751_1.fastq.gz;ftp.sra.ebi.ac.uk/vol1/fastq/SRR302/001/SRR3028751/SRR3028751_2.fastq.gz	ftp.sra.ebi.ac.uk/vol1/fastq/SRR302/001/SRR3028751/SRR3028751_1.fastq.gz;ftp.sra.ebi.ac.uk/vol1/fastq/SRR302/001/SRR3028751/SRR3028751_2.fastq.gz	ftp.sra.ebi.ac.uk/vol1/srr/SRR302/001/SRR3028751	ftp.sra.ebi.ac.uk/vol1/srr/SRR302/001/SRR3028751
Canada 18-OB2	PRJNA305824	SAMN04334644	SRS1211413	SRX1489238	SRR3028753	611	Salmonella enterica subsp. enterica serovar Heidelberg	Illumina MiSeq	PAIRED	ftp.sra.ebi.ac.uk/vol1/fastq/SRR302/003/SRR3028753/SRR3028753_1.fastq.gz;ftp.sra.ebi.ac.uk/vol1/fastq/SRR302/003/SRR3028753/SRR3028753_2.fastq.gz	ftp.sra.ebi.ac.uk/vol1/fastq/SRR302/003/SRR3028753/SRR3028753_1.fastq.gz;ftp.sra.ebi.ac.uk/vol1/fastq/SRR302/003/SRR3028753/SRR3028753_2.fastq.gz	ftp.sra.ebi.ac.uk/vol1/srr/SRR302/003/SRR3028753	ftp.sra.ebi.ac.uk/vol1/srr/SRR302/003/SRR3028753
Canada 21-OB3	PRJNA305824	SAMN04334647	SRS1211410	SRX1489241	SRR3028756	611	Salmonella enterica subsp. enterica serovar Heidelberg	Illumina MiSeq	PAIRED	ftp.sra.ebi.ac.uk/vol1/fastq/SRR302/006/SRR3028756/SRR3028756_1.fastq.gz;ftp.sra.ebi.ac.uk/vol1/fastq/SRR302/006/SRR3028756/SRR3028756_2.fastq.gz	ftp.sra.ebi.ac.uk/vol1/fastq/SRR302/006/SRR3028756/SRR3028756_1.fastq.gz;ftp.sra.ebi.ac.uk/vol1/fastq/SRR302/006/SRR3028756/SRR3028756_2.fastq.gz	ftp.sra.ebi.ac.uk/vol1/srr/SRR302/006/SRR3028756	ftp.sra.ebi.ac.uk/vol1/srr/SRR302/006/SRR3028756
Canada 2-OB1	PRJNA305824	SAMN04334628	SRS1211429	SRX1489222	SRR3028737	611	Salmonella enterica subsp. enterica serovar Heidelberg	Illumina MiSeq	PAIRED	ftp.sra.ebi.ac.uk/vol1/fastq/SRR302/007/SRR3028737/SRR3028737_1.fastq.gz;ftp.sra.ebi.ac.uk/vol1/fastq/SRR302/007/SRR3028737/SRR3028737_2.fastq.gz	ftp.sra.ebi.ac.uk/vol1/fastq/SRR302/007/SRR3028737/SRR3028737_1.fastq.gz;ftp.sra.ebi.ac.uk/vol1/fastq/SRR302/007/SRR3028737/SRR3028737_2.fastq.gz	ftp.sra.ebi.ac.uk/vol1/srr/SRR302/007/SRR3028737	ftp.sra.ebi.ac.uk/vol1/srr/SRR302/007/SRR3028737
Canada 32-OB3	PRJNA305824	SAMN04334658	SRS1211399	SRX1489252	SRR3028767	611	Salmonella enterica subsp. enterica serovar Heidelberg	Illumina MiSeq	PAIRED	ftp.sra.ebi.ac.uk/vol1/fastq/SRR302/007/SRR3028767/SRR3028767_1.fastq.gz;ftp.sra.ebi.ac.uk/vol1/fastq/SRR302/007/SRR3028767/SRR3028767_2.fastq.gz	ftp.sra.ebi.ac.uk/vol1/fastq/SRR302/007/SRR3028767/SRR3028767_1.fastq.gz;ftp.sra.ebi.ac.uk/vol1/fastq/SRR302/007/SRR3028767/SRR3028767_2.fastq.gz	ftp.sra.ebi.ac.uk/vol1/srr/SRR302/007/SRR3028767	ftp.sra.ebi.ac.uk/vol1/srr/SRR302/007/SRR3028767
Canada 39-OB3	PRJNA305824	SAMN04334665	SRS1211393	SRX1489259	SRR3028774	611	Salmonella enterica subsp. enterica serovar Heidelberg	Illumina MiSeq	PAIRED	ftp.sra.ebi.ac.uk/vol1/fastq/SRR302/004/SRR3028774/SRR3028774_1.fastq.gz;ftp.sra.ebi.ac.uk/vol1/fastq/SRR302/004/SRR3028774/SRR3028774_2.fastq.gz	ftp.sra.ebi.ac.uk/vol1/fastq/SRR302/004/SRR3028774/SRR3028774_1.fastq.gz;ftp.sra.ebi.ac.uk/vol1/fastq/SRR302/004/SRR3028774/SRR3028774_2.fastq.gz	ftp.sra.ebi.ac.uk/vol1/srr/SRR302/004/SRR3028774	ftp.sra.ebi.ac.uk/vol1/srr/SRR302/004/SRR3028774
Canada 3-OB1	PRJNA305824	SAMN04334629	SRS1211427	SRX1489223	SRR3028738	611	Salmonella enterica subsp. enterica serovar Heidelberg	Illumina MiSeq	PAIRED	ftp.sra.ebi.ac.uk/vol1/fastq/SRR302/008/SRR3028738/SRR3028738_1.fastq.gz;ftp.sra.ebi.ac.uk/vol1/fastq/SRR302/008/SRR3028738/SRR3028738_2.fastq.gz	ftp.sra.ebi.ac.uk/vol1/fastq/SRR302/008/SRR3028738/SRR3028738_1.fastq.gz;ftp.sra.ebi.ac.uk/vol1/fastq/SRR302/008/SRR3028738/SRR3028738_2.fastq.gz	ftp.sra.ebi.ac.uk/vol1/srr/SRR302/008/SRR3028738	ftp.sra.ebi.ac.uk/vol1/srr/SRR302/008/SRR3028738
Canada 40-OB3	PRJNA305824	SAMN04334666	SRS1211391	SRX1489260	SRR3028775	611	Salmonella enterica subsp. enterica serovar Heidelberg	Illumina MiSeq	PAIRED	ftp.sra.ebi.ac.uk/vol1/fastq/SRR302/005/SRR3028775/SRR3028775_1.fastq.gz;ftp.sra.ebi.ac.uk/vol1/fastq/SRR302/005/SRR3028775/SRR3028775_2.fastq.gz	ftp.sra.ebi.ac.uk/vol1/fastq/SRR302/005/SRR3028775/SRR3028775_1.fastq.gz;ftp.sra.ebi.ac.uk/vol1/fastq/SRR302/005/SRR3028775/SRR3028775_2.fastq.gz	ftp.sra.ebi.ac.uk/vol1/srr/SRR302/005/SRR3028775	ftp.sra.ebi.ac.uk/vol1/srr/SRR302/005/SRR3028775
Canada 42-OB3	PRJNA305824	SAMN04334668	SRS1211389	SRX1489262	SRR3028777	611	Salmonella enterica subsp. enterica serovar Heidelberg	Illumina MiSeq	PAIRED	ftp.sra.ebi.ac.uk/vol1/fastq/SRR302/007/SRR3028777/SRR3028777_1.fastq.gz;ftp.sra.ebi.ac.uk/vol1/fastq/SRR302/007/SRR3028777/SRR3028777_2.fastq.gz	ftp.sra.ebi.ac.uk/vol1/fastq/SRR302/007/SRR3028777/SRR3028777_1.fastq.gz;ftp.sra.ebi.ac.uk/vol1/fastq/SRR302/007/SRR3028777/SRR3028777_2.fastq.gz	ftp.sra.ebi.ac.uk/vol1/srr/SRR302/007/SRR3028777	ftp.sra.ebi.ac.uk/vol1/srr/SRR302/007/SRR3028777
Canada 4-OB1	PRJNA305824	SAMN04334630	SRS1211428	SRX1489224	SRR3028739	611	Salmonella enterica subsp. enterica serovar Heidelberg	Illumina MiSeq	PAIRED	ftp.sra.ebi.ac.uk/vol1/fastq/SRR302/009/SRR3028739/SRR3028739_1.fastq.gz;ftp.sra.ebi.ac.uk/vol1/fastq/SRR302/009/SRR3028739/SRR3028739_2.fastq.gz	ftp.sra.ebi.ac.uk/vol1/fastq/SRR302/009/SRR3028739/SRR3028739_1.fastq.gz;ftp.sra.ebi.ac.uk/vol1/fastq/SRR302/009/SRR3028739/SRR3028739_2.fastq.gz	ftp.sra.ebi.ac.uk/vol1/srr/SRR302/009/SRR3028739	ftp.sra.ebi.ac.uk/vol1/srr/SRR302/009/SRR3028739
Canada 6-OB1	PRJNA305824	SAMN04334632	SRS1211425	SRX1489226	SRR3028741	611	Salmonella enterica subsp. enterica serovar Heidelberg	Illumina MiSeq	PAIRED	ftp.sra.ebi.ac.uk/vol1/fastq/SRR302/001/SRR3028741/SRR3028741_1.fastq.gz;ftp.sra.ebi.ac.uk/vol1/fastq/SRR302/001/SRR3028741/SRR3028741_2.fastq.gz	ftp.sra.ebi.ac.uk/vol1/fastq/SRR302/001/SRR3028741/SRR3028741_1.fastq.gz;ftp.sra.ebi.ac.uk/vol1/fastq/SRR302/001/SRR3028741/SRR3028741_2.fastq.gz	ftp.sra.ebi.ac.uk/vol1/srr/SRR302/001/SRR3028741	ftp.sra.ebi.ac.uk/vol1/srr/SRR302/001/SRR3028741
Canada 9-OB1	PRJNA305824	SAMN04334635	SRS1211422	SRX1489229	SRR3028744	611	Salmonella enterica subsp. enterica serovar Heidelberg	Illumina MiSeq	PAIRED	ftp.sra.ebi.ac.uk/vol1/fastq/SRR302/004/SRR3028744/SRR3028744_1.fastq.gz;ftp.sra.ebi.ac.uk/vol1/fastq/SRR302/004/SRR3028744/SRR3028744_2.fastq.gz	ftp.sra.ebi.ac.uk/vol1/fastq/SRR302/004/SRR3028744/SRR3028744_1.fastq.gz;ftp.sra.ebi.ac.uk/vol1/fastq/SRR302/004/SRR3028744/SRR3028744_2.fastq.gz	ftp.sra.ebi.ac.uk/vol1/srr/SRR302/004/SRR3028744	ftp.sra.ebi.ac.uk/vol1/srr/SRR302/004/SRR3028744
Colombia 1	PRJNA289090	SAMN03842018	SRS980465	SRX1082736	SRR2088774	28901	Salmonella enterica*	Illumina MiSeq	PAIRED	ftp.sra.ebi.ac.uk/vol1/fastq/SRR208/004/SRR2088774/SRR2088774_1.fastq.gz;ftp.sra.ebi.ac.uk/vol1/fastq/SRR208/004/SRR2088774/SRR2088774_2.fastq.gz	ftp.sra.ebi.ac.uk/vol1/fastq/SRR208/004/SRR2088774/SRR2088774_1.fastq.gz;ftp.sra.ebi.ac.uk/vol1/fastq/SRR208/004/SRR2088774/SRR2088774_2.fastq.gz	ftp.sra.ebi.ac.uk/vol1/srr/SRR208/004/SRR2088774	ftp.sra.ebi.ac.uk/vol1/srr/SRR208/004/SRR2088774
Colombia 2	PRJNA289090	SAMN03842020	SRS980466	SRX1083056	SRR2088775	28901	Salmonella enterica*	Illumina MiSeq	PAIRED	ftp.sra.ebi.ac.uk/vol1/fastq/SRR208/005/SRR2088775/SRR2088775_1.fastq.gz;ftp.sra.ebi.ac.uk/vol1/fastq/SRR208/005/SRR2088775/SRR2088775_2.fastq.gz	ftp.sra.ebi.ac.uk/vol1/fastq/SRR208/005/SRR2088775/SRR2088775_1.fastq.gz;ftp.sra.ebi.ac.uk/vol1/fastq/SRR208/005/SRR2088775/SRR2088775_2.fastq.gz	ftp.sra.ebi.ac.uk/vol1/srr/SRR208/005/SRR2088775	ftp.sra.ebi.ac.uk/vol1/srr/SRR208/005/SRR2088775
Thailand 1	PRJNA203445	SAMN02367725	SRS519723	SRX399289	SRR1060651	611	Salmonella enterica subsp. enterica serovar Heidelberg	Illumina HiSeq 2000	PAIRED	ftp.sra.ebi.ac.uk/vol1/fastq/SRR106/001/SRR1060651/SRR1060651_1.fastq.gz;ftp.sra.ebi.ac.uk/vol1/fastq/SRR106/001/SRR1060651/SRR1060651_2.fastq.gz	ftp.sra.ebi.ac.uk/vol1/fastq/SRR106/001/SRR1060651/SRR1060651_1.fastq.gz;ftp.sra.ebi.ac.uk/vol1/fastq/SRR106/001/SRR1060651/SRR1060651_2.fastq.gz	ftp.sra.ebi.ac.uk/vol1/srr/SRR106/001/SRR1060651	ftp.sra.ebi.ac.uk/vol1/srr/SRR106/001/SRR1060651
Thailand 2	PRJNA203445	SAMN02367676	SRS519706	SRX399272	SRR1060668	611	Salmonella enterica subsp. enterica serovar Heidelberg	Illumina HiSeq 2000	PAIRED	ftp.sra.ebi.ac.uk/vol1/fastq/SRR106/008/SRR1060668/SRR1060668_1.fastq.gz;ftp.sra.ebi.ac.uk/vol1/fastq/SRR106/008/SRR1060668/SRR1060668_2.fastq.gz	ftp.sra.ebi.ac.uk/vol1/fastq/SRR106/008/SRR1060668/SRR1060668_1.fastq.gz;ftp.sra.ebi.ac.uk/vol1/fastq/SRR106/008/SRR1060668/SRR1060668_2.fastq.gz	ftp.sra.ebi.ac.uk/vol1/srr/SRR106/008/SRR1060668	ftp.sra.ebi.ac.uk/vol1/srr/SRR106/008/SRR1060668
*: SH-COL-1 and SH-COL-2 were submitted to the SRA without serotyping information. Yet, Donado-Godoy et al. 2015 report these to be Salmonella enterica serovar. Heidelberg
The serovars were confirmed using SeqSero (Zhang et al. 2015)
